# Supplementary material for: Is Copper-61 the New Gallium-68? Automation and Preclinical Proof-of-Concept of 61Cu-Based Radiopharmaceuticals for Prostate Cancer Imaging
Source: Pharmaceuticals (Basel). 2025 Mar 26;18(4):469. doi: 10.3390/ph18040469 (PMC12030277; doi:10.3390/ph18040469)
Supplement: Supplementary file 1 [file pharmaceuticals-18-00469-s001.zip]

Archive with 1 entries (1 files):
- pharmaceuticals-3524773-supplementary.pdf
